# Supplementary material for: Disrupting EGFR–HER2 Transactivation by Pertuzumab in HER2-Positive Cancer: Quantitative Analysis Reveals EGFR Signal Input as Potential Predictor of Therapeutic Outcome
Source: Int J Mol Sci. 2024 May 29;25(11):5978. doi: 10.3390/ijms25115978 (PMC11173106; doi:10.3390/ijms25115978)
Supplement: Supplementary file 1 [file ijms-25-05978-s001.zip]

Archive with 1 entries (1 files):
- ijms-2975515-supplementary.pdf
